# Supplementary material for: The ability of transcription factors to differentially regulate gene expression is a crucial component of the mechanism underlying inversion, a frequently observed genetic interaction pattern
Source: PLoS Comput Biol. 2019 May 13;15(5):e1007061. doi: 10.1371/journal.pcbi.1007061 (PMC6532943; doi:10.1371/journal.pcbi.1007061)
Supplement: S1 Table — (XLSX) [file pcbi.1007061.s001.xlsx]

## Sheet: Growth-rates
Gene pair	GSTF or K/P	RGR (observed)	RGR (expected)	RGR (single mutants)	genetic interaction score	adjusted p
Met31 / Met32	GSTF	0.296186	1.05928	1.031 / 1.028	-0.763098	2.05e-21
Ecm22 / Upc2	GSTF	0.505731	1.03965	1.005 / 1.034	-0.533923	8.17e-11
Hac1 / Rpn4	GSTF	0.45337	0.957561	1.056 / 0.907	-0.504191	8.76e-10
Nhp6a / Nhp6b	GSTF	0.454819	0.890793	0.923 / 0.965	-0.435974	1.12e-07
Gln3 / Haa1	GSTF	0.640137	0.861122	0.803 / 1.073	-0.220985	0.0133963
Rpi1 / Zap1	GSTF	0.620649	0.823926	0.965 / 0.854	-0.203277	0.024335
Cbf1 / Hac1	GSTF	0.603108	0.719887	0.682 / 1.056	-0.116779	0.191088
Cup9 / Rpn4	GSTF	0.924107	1.02172	1.127 / 0.907	-0.0976175	0.251713
Hac1 / Snt1	GSTF	0.901887	0.950822	1.056 / 0.901	-0.0489352	0.388267
Gat1 / Gln3	GSTF	0.779579	0.818233	1.019 / 0.803	-0.0386545	0.411649
Lys14 / Rpn4	GSTF	1.03623	0.798668	0.881 / 0.907	0.23756	0.00397422
Pbs2 / Ptk2	K / K	0.839846	0.888965	0.949 / 0.937	-0.0491193	0.388267
Ptc2 / Ptp2	P / P	1.00257	0.988676	1.006 / 0.983	0.0138981	0.435328
Pph3 / Ptc1	P / P	0.412353	0.564161	0.967 / 0.583	-0.151808	0.0955767
Bck1 / Cla4	K / K	0.430825	0.873636	0.973 / 0.898	-0.44281	7.61e-08
Hal5 / Sat4	K / K	0.717949	0.920801	0.980 / 0.940	-0.202852	0.024335
Elm1 / Mih1	K / P	0.315594	0.815938	0.849 / 0.961	-0.500345	9.78e-10
Ark1 / Prk1	K / K	0.412334	0.975644	0.989 / 0.986	-0.563311	7.64e-12
Bck1 / Ptp3	K / P	0.810203	0.953602	0.973 / 0.980	-0.1434	0.11371
Ptc1 / Ptc2	P / P	0.53832	0.586659	0.583 / 1.006	-0.0483388	0.388267
Rim11 / Snf1	K / K	0.87414	0.942205	0.977 / 0.965	-0.0680657	0.338894
Dun1 / Pph3	K / P	0.784922	0.730652	0.755 / 0.967	0.0542695	0.338894
Cla4 / Slt2	K / K	0.496041	0.865289	0.898 / 0.964	-0.369248	1.07e-05
Ptp3 / Slt2	P / K	0.491758	0.944491	0.980 / 0.964	-0.452733	4.11e-08
Ptp2 / Ptp3	P / P	0.712231	0.962992	0.983 / 0.980	-0.250762	0.00397422
Cla4 / Hsl1	K / K	0.611864	0.882314	0.898 / 0.983	-0.27045	0.00230066
