# Supplementary material for: The ability of transcription factors to differentially regulate gene expression is a crucial component of the mechanism underlying inversion, a frequently observed genetic interaction pattern
Source: PLoS Comput Biol. 2019 May 13;15(5):e1007061. doi: 10.1371/journal.pcbi.1007061 (PMC6532943; doi:10.1371/journal.pcbi.1007061)
Supplement: S2 Table — (XLSX) [file pcbi.1007061.s002.xlsx]

## Sheet: block-counts-pertype
gene pair	Cbf1 / Hac1	Gat1 / Gln3	Gln3 / Haa1	Lys14 / Rpn4	Met31 / Met32	Nhp6a / Nhp6b	Rpi1 / Zap1	Cup9 / Rpn4	Hac1 / Rpn4	Hac1 / Snt1	Ecm22 / Upc2	overall # of genes	overall percentage of genes
class (GSTF or K / P)	GSTF	GSTF	GSTF	GSTF	GSTF	GSTF	GSTF	GSTF	GSTF	GSTF	GSTF
buffering	3	13	27	5	366	116	105	3	33	7	180	858	58.1
inversion	3	30	69	19	51	11	125	1	76	2	35	422	28.6
quantitative buffering	2	1	7	1	14	9	32	0	1	2	18	87	5.9
suppression	8	4	12	3	0	0	17	8	4	3	1	60	4.1
quantitative suppression	1	4	3	1	0	0	9	7	3	1	0	29	2
masking	3	2	1	1	0	1	6	3	3	1	1	22	1.5
gene pair	Ark1 / Prk1	Bck1 / Cla4	Bck1 / Ptp3	Dun1 / Pph3	Hal5 / Sat4	Cla4 / Hsl1	Elm1 / Mih1	Pbs2 / Ptk2	Pph3 / Ptc1	Ptc1 / Ptc2	Ptc2 / Ptp2	Ptp2 / Ptp3	Cla4 / Slt2	Ptp3 / Slt2	Rim11 / Snf1	overall # of genes	overall percentage of genes
class (GSTF or K / P)	K / K	K / K	K / P	K / P	K / K	K / K	K / P	K / K	P / P	P / P	P / P	P / P	K / K	P / K	K / K
buffering	400	15	10	57	72	42	332	1	13	28	2	55	67	21	19	1134	61.1
inversion	38	28	5	37	6	11	57	4	10	12	1	24	28	10	6	277	14.9
quantitative buffering	16	2	3	7	58	11	88	8	7	9	0	15	10	2	5	241	13
suppression	4	8	3	20	2	9	8	2	9	10	13	9	8	4	8	117	6.3
masking	1	10	1	5	1	0	6	1	9	5	0	0	13	2	2	56	3
quantitative suppression	2	0	3	6	1	2	1	1	12	2	1	0	0	0	1	32	1.7
